# Supplementary material for: Altered gene expression and ecological divergence in sibling allopolyploids of Dactylorhiza (Orchidaceae)
Source: BMC Evol Biol. 2011 Apr 26;11:113. doi: 10.1186/1471-2148-11-113 (PMC3112086; doi:10.1186/1471-2148-11-113)
Supplement: Additional file 1 — The cDNA-AFLP data matrix and input file for SAM [58]. Excel file with one worksheet comprising the cDNA-AFLP binary data for diploid and polyploid individuals analysed here. A second worksheet includes the input for SAM [58]. [file 1471-2148-11-113-S1.XLS]

## Sheet: cDNA-AFLP - 2x & 4x
			Primer combination =>		yAT/CTG	yAT/CTG	yAT/CTG	yAT/CTG	yAT/CTG	yAT/CTG	yAT/CTG	yAT/CTG	yAT/CTG	yAT/CTG	yAT/CTG	yAT/CTG	yAT/CTG	yAT/CTG	yAT/CTG	yAT/CTG	yAT/CAT	yAT/CAT	yAT/CAT	yAT/CAT	yAT/CAT	yAT/CAT	yAT/CAT	yAT/CAT	yAT/CAT	yAT/CAT	yAT/CAT	yAT/CTC	yAT/CTC	yAT/CTC	yAT/CTC	yAT/CTC	yAT/CTC	yAT/CTC	yAT/CTC	yAT/CTC	yAT/CTC	yAT/CTT	yAT/CTT	yAT/CTT	yAT/CTT	yAT/CTT	yAT/CTT	yAT/CTT	yAT/CTT
Ploidy	Species	Latitude	Longitude	Individual	64.8	85.5	96.3	115.9	125.8	139.9	145.9	159.3	166.7	207.8	239.3	303.1	305.9	329.7	350.8	449.7	117.9	124.2	126.9	144.7	151.3	182.8	184	187	214.4	357.9	477	128.8	238.13	239.67	249.7	261.93	341.84	356.17	371.16	378.1	397.94	67.54	119.33	124.62	132.67	155.16	161.55	235.46	250.47
2x	D. fuchsii	42.829	1.995	f1001	1	0	0	1	0	0	0	0	0	0	0	0	1	1	0	0	0	1	0	1	0	0	0	1	0	0	1	0	1	0	0	0	0	0	0	0	0	0	0	0	0	0	0	0	0
		43.212	0.83	f1004	1	1	0	1	0	0	0	0	1	0	0	1	1	0	0	0	0	1	0	1	0	0	0	1	0	0	1	1	1	0	0	0	1	1	0	0	0	0	0	0	0	0	0	0	0
		46.301	14.435	f1073	1	0	0	1	0	0	1	0	1	0	0	1	1	1	0	0	0	1	0	1	0	0	0	1	0	0	1	0	1	0	0	0	1	1	0	0	0	0	0	0	0	0	0	0	0
	D. incarnata	42.829	1.995	i1012	0	0	0	0	1	1	1	0	0	0	0	0	0	0	0	0	1	0	1	0	1	0	0	0	1	1	0	0	0	1	1	1	0	0	1	0	0	1	1	0	1	1	1	0	1
		42.829	1.995	i1014	0	0	0	0	1	1	0	0	0	0	0	0	0	0	0	0	1	0	1	0	0	0	0	0	1	1	0	0	0	1	1	0	0	0	1	0	0	1	1	0	1	1	1	0	1
4x	D. majalis	42.829	1.995	m1007	1	1	0	1	1	1	1	1	1	1	1	1	1	0	0	0	1	1	1	0	1	1	0	0	1	0	1	1	1	1	0	1	1	1	1	1	1	0	0	1	1	1	1	0	1
		42.829	1.995	m1013	1	1	1	0	1	1	1	1	1	1	1	1	0	0	0	0	1	1	1	0	1	0	1	0	1	0	1	1	0	0	0	0	0	1	1	1	1	1	0	1	1	1	0	0	0
		47.596	15.294	m1085	1	0	1	0	1	1	1	0	0	1	1	1	1	0	0	0	1	1	1	0	1	1	0	1	1	0	1	1	1	1	0	1	0	1	1	1	0	1	0	1	1	0	1	0	1
		47.905	14.166	m1145	1	0	0	0	1	1	1	0	1	1	1	0	1	0	0	0	1	1	1	0	1	1	0	1	1	0	1	1	0	1	0	1	0	1	1	1	0	1	0	1	1	0	1	0	1
		55.817	12.933	m1166	1	0	0	0	1	1	1	0	0	1	1	1	0	0	0	0	1	1	1	0	1	0	1	0	1	0	1	1	1	1	0	1	0	1	1	1	0	1	1	1	1	1	1	0	1
		55.817	12.933	m1167	1	1	0	0	1	1	1	0	0	1	1	1	1	0	0	0	1	1	1	0	1	0	1	0	1	0	1	1	1	1	0	1	0	1	1	1	1	1	1	0	1	1	1	0	1
	D. traunsteineri	57.417	18.323	t1164	1	0	0	0	1	1	1	1	1	0	0	1	1	0	0	0	1	1	1	0	1	0	0	1	1	0	1	1	0	1	1	1	0	1	1	0	0	1	0	0	1	1	1	0	0
		54.265	-0.701	t1180	1	0	0	0	1	1	1	0	1	1	1	0	1	0	1	0	1	1	1	0	1	0	0	1	1	0	1	1	0	0	1	1	0	1	1	1	0	0	0	0	1	1	1	1	0
		57.436	-5.801	t1233	1	0	1	0	1	1	1	0	1	0	0	1	0	0	0	0	1	1	1	0	1	0	0	1	1	0	1	1	0	1	0	1	0	1	1	0	0	1	0	1	1	1	0	1	1
	D. ebudensis	57.663	-7.225	e1173	1	0	1	0	1	1	1	0	1	1	1	1	1	0	1	1	1	1	1	0	1	0	1	0	1	0	1	1	0	1	1	0	0	1	1	0	0	0	0	0	1	1	1	1	1
		57.663	-7.225	e1175	1	0	1	0	0	1	1	1	1	1	1	1	1	0	1	1	1	1	1	0	1	0	1	0	1	0	1	1	0	1	1	1	0	1	1	1	0	0	0	0	1	1	1	1	0
			Marker from SAM =>		-	M34	M69	-	-	-	-	M48	M81	M87	M87	M84	M76	-	M58	M57	-	-	-	-	-	M29	M67	M14	-	-	-	-	M27	M78	M60	M47	-	-	-	M50	M34	M21	M3	M40	-	M80	M79	M59	M54
			Marker unique for allotets
[truncated: 161 more columns]

## Sheet: SAM input - 4x only
			Eco-climatic variables							cDNA-AFLP data
Ploidy	Species	Individual	BIO1	BIO8	BIO13	BIO16	VapPress	SunpIII	SunpVII	M1	M2	M3	M4	M5	M6	M7	M8	M9	M10	M11	M12	M13	M14	M15	M16	M17	M18	M19	M20	M21	M22	M23	M24	M25	M26	M27	M28	M29	M30	M31	M32	M33	M34	M35	M36	M37	M38	M39	M40
4x	D. majalis	m1007	99	116	100	270	7.4	45	59	0	0	0	0	0	0	0	0	0	0	0	0	0	0	0	0	0	0	0	0	0	1	1	1	1	1	1	1	1	1	1	1	1	1	1	1	1	1	1	1
		m1013	99	116	100	270	7.4	45	59	0	0	0	0	0	0	0	0	0	0	0	0	0	0	0	0	1	1	1	1	1	0	0	0	0	0	0	0	0	0	0	0	1	1	1	1	1	1	1	1
		m1085	45	133	140	404	7.12	37	45	0	0	0	0	0	0	0	1	1	1	1	1	1	1	1	1	0	1	1	1	1	0	0	0	0	1	1	1	1	1	1	1	0	0	0	0	1	1	1	1
		m1145	61	150	159	447	7.14	36	46	0	0	0	0	0	1	1	0	0	1	1	1	1	1	1	1	0	1	1	1	1	0	0	0	0	0	0	0	1	1	1	1	0	0	0	1	0	1	1	1
		m1166	81	155	68	199	9.06	29	46	0	0	1	1	1	0	1	0	0	0	0	0	0	0	1	1	1	1	1	1	1	0	0	0	1	1	1	1	0	0	0	1	0	0	1	0	0	0	0	1
		m1167	81	155	68	199	9.06	29	46	0	0	1	1	1	1	0	0	1	0	0	0	0	0	0	1	0	1	1	1	1	0	0	1	0	0	1	1	0	0	1	1	0	1	0	0	0	0	1	0
	D. traunsteineri	t1164	72	84	56	161	8.55	29	47	0	1	0	1	1	0	0	1	0	0	0	1	1	1	0	0	1	0	0	1	1	0	1	0	0	0	0	0	0	1	0	1	0	0	0	0	0	0	1	0
		t1180	85	65	174	503	8.59	24	22	1	0	0	0	1	0	1	0	0	0	0	0	1	1	0	0	1	0	1	0	0	0	0	0	0	0	0	0	0	0	0	0	0	0	0	0	0	0	0	0
		t1233	88	44	78	228	9.25	28	32	1	1	0	0	0	0	1	0	0	0	1	0	0	1	0	0	0	0	0	0	1	1	0	0	0	0	0	1	0	1	0	0	0	0	0	0	0	0	0	1
	D. ebudensis	e1173	80	61	138	400	9.3	30	26	0	0	0	0	0	0	0	0	0	0	0	0	0	0	0	0	0	0	0	0	0	0	0	0	0	0	0	0	0	0	0	0	0	0	0	0	0	0	0	0
		e1175	80	61	138	400	9.3	30	26	0	0	0	0	0	0	0	0	0	0	0	0	0	0	0	0	0	0	0	0	0	0	0	0	0	0	0	0	0	0	0	0	0	0	0	0	0	0	0	0
BIO1 = Annual Mean Temperature
BIO8 = Mean Temperature of Wettest Quarter
BIO13 = Precipitation of Wettest Month
BIO16 = Precipitation of Wettest Quarter
VapPress = Yearly Averages for Vapour Pressure (in hPa)
SunpIII = Maximum Sunlight Hours for March (in %)
SunpVII = Maximum Sunlight Hours for July (in %)
[truncated: 47 more columns]
